# Supplementary material for: Expression patterns of the poplar NF-Y gene family in response to Alternaria alternata and hormone treatment and the role of PdbNF-YA11 in disease resistance
Source: Front Bioeng Biotechnol. 2022 Sep 16;10:956271. doi: 10.3389/fbioe.2022.956271 (PMC9523018; doi:10.3389/fbioe.2022.956271)
Supplement: Supplementary file 3 [file DataSheet3.xlsx]

## Sheet: 工作表 1
enrichment.all
#category	term ID	term description	observed gene count	background gene count	false discovery rate	matching proteins in your network (labels)
GO Process	GO:0006355	Regulation of transcription, dna-templated	58	3359	3.4e-58	PdbNFYA12,PdbNFYA5,PdbNFYB3,GRF,WRKY,GATA,bHLH,WRKY,MYB,MYB,ERF,PdbNFYC8,PdbNFYB4,GRAS,bZIP,PdbNFYA4,bZIP,WRKY,PdbNFYA6,PdbNFYA1,bZIP,PdbNFYB6,ERF,GRF,ERF,ERF,PdbNFYC3,PdbNFYC4,PdbNFYA2,PdbNFYA10,ERF,bZIP,PdbNFYC5,ERF,ERF,PdbNFYB5,bHLH,PdbNFYA9,PdbNFYC7,GATA,WRKY,GRF,GRF,GATA,bHLH,WRKY,PdbNFYB2,PdbNFYC6,PdbNFYB1,GRAS,bZIP,PdbNFYA7,WRKY,MYB,bZIP,PdbNFYA11,GATA,GRF
GO Process	GO:0065009	Regulation of molecular function	49	3343	4.85e-41	PdbNFYA12,PdbNFYA5,PdbNFYB3,WRKY,GATA,bHLH,WRKY,MYB,MYB,ERF,PdbNFYC8,PdbNFYB4,GRAS,bZIP,PdbNFYA4,bZIP,WRKY,PdbNFYA6,PdbNFYA1,bZIP,PdbNFYB6,ERF,ERF,ERF,PdbNFYC3,PdbNFYC4,PdbNFYA2,PdbNFYA10,ERF,bZIP,PdbNFYC5,ERF,ERF,bHLH,PdbNFYA9,PdbNFYC7,WRKY,GATA,bHLH,WRKY,PdbNFYB2,PdbNFYC6,GRAS,bZIP,PdbNFYA7,WRKY,MYB,bZIP,PdbNFYA11
GO Process	GO:0048518	Positive regulation of biological process	22	2282	9.58e-11	PdbNFYB3,GATA,MYB,MYB,PdbNFYC8,PdbNFYB4,bZIP,bZIP,PdbNFYB6,ERF,PdbNFYC3,bZIP,PdbNFYC5,ERF,PdbNFYB5,PdbNFYC7,WRKY,GATA,PdbNFYB2,PdbNFYB1,MYB,bZIP
GO Process	GO:0055046	Microgametogenesis	7	49	6.04e-10	PdbNFYA12,PdbNFYA5,bHLH,MYB,PdbNFYA4,PdbNFYA2,PdbNFYA10
GO Process	GO:0009755	Hormone-mediated signaling pathway	17	1333	1.16e-09	MYB,ERF,PdbNFYC8,bZIP,bZIP,ERF,ERF,ERF,PdbNFYC3,ERF,bZIP,PdbNFYC5,ERF,ERF,PdbNFYC7,WRKY,bZIP
GO Process	GO:0010099	Regulation of photomorphogenesis	6	29	2.96e-09	PdbNFYC8,bZIP,PdbNFYC3,PdbNFYC5,PdbNFYC7,bZIP
GO Process	GO:0009739	Response to gibberellin	8	117	3e-09	MYB,PdbNFYC8,bZIP,bZIP,PdbNFYC3,PdbNFYC5,PdbNFYC7,bZIP
GO Process	GO:0071396	Cellular response to lipid	12	526	3.54e-09	MYB,PdbNFYC8,bZIP,bZIP,ERF,PdbNFYC3,bZIP,PdbNFYC5,ERF,PdbNFYC7,WRKY,bZIP
GO Process	GO:0009738	Abscisic acid-activated signaling pathway	10	301	5.61e-09	PdbNFYC8,bZIP,bZIP,ERF,PdbNFYC3,bZIP,PdbNFYC5,ERF,PdbNFYC7,bZIP
GO Process	GO:0010262	Somatic embryogenesis	5	12	7.3e-09	PdbNFYA12,PdbNFYA5,PdbNFYA4,PdbNFYA2,PdbNFYA10
GO Process	GO:0009740	Gibberellic acid mediated signaling pathway	7	87	1.68e-08	MYB,PdbNFYC8,bZIP,PdbNFYC3,PdbNFYC5,PdbNFYC7,bZIP
GO Process	GO:0045893	Positive regulation of transcription, dna-templated	13	870	5.49e-08	PdbNFYB3,GATA,MYB,PdbNFYB4,bZIP,PdbNFYB6,ERF,bZIP,ERF,PdbNFYB5,GATA,PdbNFYB2,PdbNFYB1
GO Process	GO:2000306	Positive regulation of photomorphogenesis	4	9	4.02e-07	PdbNFYC8,PdbNFYC3,PdbNFYC5,PdbNFYC7
GO Process	GO:0009893	Positive regulation of metabolic process	15	1574	6e-07	PdbNFYB3,GATA,MYB,PdbNFYB4,bZIP,bZIP,PdbNFYB6,ERF,bZIP,ERF,PdbNFYB5,GATA,PdbNFYB2,PdbNFYB1,bZIP
GO Process	GO:0032502	Developmental process	22	3863	8.88e-07	PdbNFYA12,PdbNFYA5,bHLH,GRF,GATA,MYB,MYB,ERF,GRAS,PdbNFYA4,bZIP,GRF,PdbNFYA2,PdbNFYA10,ERF,WRKY,GRF,GRF,GATA,GRAS,MYB,GRF
GO Process	GO:1901701	Cellular response to oxygen-containing compound	12	943	1.15e-06	MYB,PdbNFYC8,bZIP,bZIP,ERF,PdbNFYC3,bZIP,PdbNFYC5,ERF,PdbNFYC7,WRKY,bZIP
GO Process	GO:0048583	Regulation of response to stimulus	12	1240	1.91e-05	MYB,MYB,ERF,PdbNFYC8,bZIP,PdbNFYC3,ERF,PdbNFYC5,PdbNFYC7,WRKY,MYB,bZIP
GO Process	GO:0048584	Positive regulation of response to stimulus	8	425	2.11e-05	MYB,MYB,PdbNFYC8,PdbNFYC3,PdbNFYC5,PdbNFYC7,WRKY,MYB
GO Process	GO:0010029	Regulation of seed germination	5	94	3.5e-05	PdbNFYC8,bZIP,PdbNFYC3,PdbNFYC5,PdbNFYC7
GO Process	GO:1901700	Response to oxygen-containing compound	14	1911	4.12e-05	MYB,ERF,PdbNFYC8,bZIP,bZIP,ERF,PdbNFYC3,ERF,bZIP,PdbNFYC5,ERF,PdbNFYC7,WRKY,bZIP
GO Process	GO:0048522	Positive regulation of cellular process	14	1931	4.53e-05	PdbNFYB3,GATA,MYB,PdbNFYB4,bZIP,PdbNFYB6,ERF,bZIP,ERF,PdbNFYB5,WRKY,GATA,PdbNFYB2,PdbNFYB1
GO Process	GO:2000026	Regulation of multicellular organismal development	9	755	0.00013	MYB,PdbNFYC8,bZIP,bZIP,PdbNFYC3,PdbNFYC5,PdbNFYC7,WRKY,bZIP
GO Process	GO:0009873	Ethylene-activated signaling pathway	6	285	0.00035	ERF,ERF,ERF,ERF,ERF,WRKY
GO Process	GO:0048580	Regulation of post-embryonic development	7	445	0.00035	PdbNFYC8,bZIP,bZIP,PdbNFYC3,PdbNFYC5,PdbNFYC7,bZIP
GO Process	GO:0009790	Embryo development	7	529	0.001	PdbNFYA12,PdbNFYA5,GRAS,PdbNFYA4,PdbNFYA2,PdbNFYA10,GRAS
GO Process	GO:0001714	Endodermal cell fate specification	2	2	0.0011	GRAS,GRAS
GO Process	GO:0031539	Positive regulation of anthocyanin metabolic process	2	2	0.0011	bZIP,bZIP
GO Process	GO:0045892	Negative regulation of transcription, dna-templated	6	409	0.0023	PdbNFYA5,MYB,PdbNFYA10,PdbNFYA9,WRKY,MYB
GO Process	GO:0090357	Regulation of tryptophan metabolic process	2	4	0.0024	ERF,ERF
GO Process	GO:0090610	Bundle sheath cell fate specification	2	4	0.0024	GRAS,GRAS
GO Process	GO:0047484	Regulation of response to osmotic stress	3	47	0.0039	MYB,WRKY,MYB
GO Process	GO:0010200	Response to chitin	4	142	0.0043	ERF,bZIP,ERF,WRKY
GO Process	GO:1901002	Positive regulation of response to salt stress	2	7	0.0053	MYB,MYB
GO Process	GO:0030154	Cell differentiation	8	1159	0.0157	bHLH,GATA,MYB,MYB,GRAS,GATA,GRAS,MYB
GO Process	GO:0048316	Seed development	6	614	0.0163	PdbNFYA12,PdbNFYA5,PdbNFYA4,bZIP,PdbNFYA2,PdbNFYA10
GO Process	GO:0042753	Positive regulation of circadian rhythm	2	15	0.017	bZIP,bZIP
GO Process	GO:0003006	Developmental process involved in reproduction	9	1509	0.0176	PdbNFYA12,PdbNFYA5,bHLH,MYB,PdbNFYA4,bZIP,PdbNFYA2,PdbNFYA10,WRKY
GO Process	GO:0006351	Transcription, dna-templated	5	432	0.0243	GRF,GRF,GRF,GRF,GRF
GO Process	GO:0009966	Regulation of signal transduction	6	680	0.0257	MYB,ERF,bZIP,ERF,WRKY,bZIP
GO Process	GO:2000652	Regulation of secondary cell wall biogenesis	2	23	0.0338	MYB,MYB
GO Process	GO:0009958	Positive gravitropism	2	25	0.0382	bZIP,bZIP
GO Function	GO:0003677	DNA binding	54	3445	6.61e-49	PdbNFYA12,PdbNFYA5,PdbNFYB3,bHLH,WRKY,GATA,bHLH,WRKY,MYB,MYB,ERF,PdbNFYC8,PdbNFYB4,GRAS,bZIP,PdbNFYA4,bZIP,WRKY,PdbNFYA6,PdbNFYA1,bZIP,PdbNFYB6,ERF,ERF,ERF,PdbNFYC3,PdbNFYC4,PdbNFYA2,PdbNFYA10,ERF,bZIP,PdbNFYC5,ERF,ERF,PdbNFYB5,bHLH,PdbNFYA9,PdbNFYC7,GATA,WRKY,GATA,bHLH,WRKY,PdbNFYB2,PdbNFYC6,PdbNFYB1,GRAS,bZIP,PdbNFYA7,WRKY,MYB,bZIP,PdbNFYA11,GATA
GO Function	GO:0003700	DNA-binding transcription factor activity	46	1940	3.68e-46	PdbNFYA12,PdbNFYA5,PdbNFYB3,WRKY,GATA,bHLH,WRKY,MYB,ERF,PdbNFYC8,PdbNFYB4,GRAS,bZIP,PdbNFYA4,bZIP,WRKY,PdbNFYA6,PdbNFYA1,bZIP,PdbNFYB6,ERF,ERF,ERF,PdbNFYC3,PdbNFYA2,PdbNFYA10,ERF,bZIP,PdbNFYC5,ERF,ERF,bHLH,PdbNFYA9,PdbNFYC7,WRKY,GATA,bHLH,WRKY,PdbNFYB2,PdbNFYC6,GRAS,bZIP,PdbNFYA7,WRKY,bZIP,PdbNFYA11
GO Function	GO:0043565	Sequence-specific dna binding	37	1182	3.51e-39	PdbNFYA12,PdbNFYA5,PdbNFYB3,WRKY,GATA,WRKY,MYB,PdbNFYC8,PdbNFYB4,GRAS,PdbNFYA4,WRKY,PdbNFYA6,PdbNFYA1,bZIP,PdbNFYB6,ERF,PdbNFYC3,PdbNFYC4,PdbNFYA2,PdbNFYA10,PdbNFYC5,ERF,PdbNFYB5,PdbNFYA9,PdbNFYC7,WRKY,GATA,WRKY,PdbNFYB2,PdbNFYC6,PdbNFYB1,GRAS,PdbNFYA7,WRKY,bZIP,PdbNFYA11
GO Function	GO:1901363	Heterocyclic compound binding	59	11447	5.15e-31	PdbNFYA12,PdbNFYA5,PdbNFYB3,bHLH,GRF,WRKY,GATA,bHLH,WRKY,MYB,MYB,ERF,PdbNFYC8,PdbNFYB4,GRAS,bZIP,PdbNFYA4,bZIP,WRKY,PdbNFYA6,PdbNFYA1,bZIP,PdbNFYB6,ERF,GRF,ERF,ERF,PdbNFYC3,PdbNFYC4,PdbNFYA2,PdbNFYA10,ERF,bZIP,PdbNFYC5,ERF,ERF,PdbNFYB5,bHLH,PdbNFYA9,PdbNFYC7,GATA,WRKY,GRF,GRF,GATA,bHLH,WRKY,PdbNFYB2,PdbNFYC6,PdbNFYB1,GRAS,bZIP,PdbNFYA7,WRKY,MYB,bZIP,PdbNFYA11,GATA,GRF
GO Function	GO:0097159	Organic cyclic compound binding	59	11483	5.42e-31	PdbNFYA12,PdbNFYA5,PdbNFYB3,bHLH,GRF,WRKY,GATA,bHLH,WRKY,MYB,MYB,ERF,PdbNFYC8,PdbNFYB4,GRAS,bZIP,PdbNFYA4,bZIP,WRKY,PdbNFYA6,PdbNFYA1,bZIP,PdbNFYB6,ERF,GRF,ERF,ERF,PdbNFYC3,PdbNFYC4,PdbNFYA2,PdbNFYA10,ERF,bZIP,PdbNFYC5,ERF,ERF,PdbNFYB5,bHLH,PdbNFYA9,PdbNFYC7,GATA,WRKY,GRF,GRF,GATA,bHLH,WRKY,PdbNFYB2,PdbNFYC6,PdbNFYB1,GRAS,bZIP,PdbNFYA7,WRKY,MYB,bZIP,PdbNFYA11,GATA,GRF
GO Function	GO:0000978	RNA polymerase II cis-regulatory region sequence-specific DNA binding	16	131	7.9e-24	PdbNFYA12,PdbNFYA5,PdbNFYC8,PdbNFYA4,PdbNFYA6,PdbNFYA1,PdbNFYC3,PdbNFYC4,PdbNFYA2,PdbNFYA10,PdbNFYC5,PdbNFYA9,PdbNFYC7,PdbNFYC6,PdbNFYA7,PdbNFYA11
GO Function	GO:0000976	Transcription regulatory region sequence-specific dna binding	21	620	5.11e-21	PdbNFYA12,PdbNFYA5,MYB,PdbNFYC8,PdbNFYA4,PdbNFYA6,PdbNFYA1,bZIP,ERF,PdbNFYC3,PdbNFYC4,PdbNFYA2,PdbNFYA10,PdbNFYC5,ERF,PdbNFYA9,PdbNFYC7,PdbNFYC6,PdbNFYA7,bZIP,PdbNFYA11
GO Function	GO:0046982	Protein heterodimerization activity	13	166	6.38e-17	PdbNFYB3,bHLH,PdbNFYC8,PdbNFYB4,PdbNFYB6,PdbNFYC3,PdbNFYC4,PdbNFYC5,PdbNFYB5,PdbNFYC7,PdbNFYB2,PdbNFYC6,PdbNFYB1
GO Function	GO:0046983	Protein dimerization activity	16	918	2.62e-11	PdbNFYB3,bHLH,bHLH,PdbNFYC8,PdbNFYB4,PdbNFYB6,PdbNFYC3,PdbNFYC4,PdbNFYC5,PdbNFYB5,bHLH,PdbNFYC7,bHLH,PdbNFYB2,PdbNFYC6,PdbNFYB1
GO Function	GO:0005515	Protein binding	17	4381	0.0133	PdbNFYB3,bHLH,bHLH,PdbNFYC8,PdbNFYB4,PdbNFYB6,PdbNFYC3,PdbNFYC4,bZIP,PdbNFYC5,PdbNFYB5,bHLH,PdbNFYC7,bHLH,PdbNFYB2,PdbNFYC6,PdbNFYB1
GO Component	GO:0005634	Nucleus	59	8779	2.57e-37	PdbNFYA12,PdbNFYA5,PdbNFYB3,bHLH,GRF,WRKY,GATA,bHLH,WRKY,MYB,MYB,ERF,PdbNFYC8,PdbNFYB4,GRAS,bZIP,PdbNFYA4,bZIP,WRKY,PdbNFYA6,PdbNFYA1,bZIP,PdbNFYB6,ERF,GRF,ERF,ERF,PdbNFYC3,PdbNFYC4,PdbNFYA2,PdbNFYA10,ERF,bZIP,PdbNFYC5,ERF,ERF,PdbNFYB5,bHLH,PdbNFYA9,PdbNFYC7,GATA,WRKY,GRF,GRF,GATA,bHLH,WRKY,PdbNFYB2,PdbNFYC6,PdbNFYB1,GRAS,bZIP,PdbNFYA7,WRKY,MYB,bZIP,PdbNFYA11,GATA,GRF
GO Component	GO:0016602	CCAAT-binding factor complex	9	11	4.9e-19	PdbNFYA12,PdbNFYA5,PdbNFYA4,PdbNFYA6,PdbNFYA1,PdbNFYA2,PdbNFYA10,PdbNFYA7,PdbNFYA11
