# Supplementary material for: Expression patterns of the poplar NF-Y gene family in response to Alternaria alternata and hormone treatment and the role of PdbNF-YA11 in disease resistance
Source: Front Bioeng Biotechnol. 2022 Sep 16;10:956271. doi: 10.3389/fbioe.2022.956271 (PMC9523018; doi:10.3389/fbioe.2022.956271)
Supplement: Supplementary file 5 [file DataSheet2.xlsx]

## Sheet: 工作表 1
string_interactions_short
#node1	node2	node1_string_id	node2_string_id	neighborhood_on_chromosome	gene_fusion	phylogenetic_cooccurrence	homology	coexpression	experimentally_determined_interaction	database_annotated	automated_textmining	combined_score
ERF	bHLH	3694.POPTR_0010s13540.1	3694.POPTR_0011s02710.1	0	0	0	0	0	0	0	0.598	0.598
ERF	PdbNF-YC4	3694.POPTR_0010s19100.1	3694.POPTR_0009s01750.1	0	0	0	0	0	0	0	0.597	0.597
ERF	WRKY	3694.POPTR_0004s14840.1	3694.POPTR_0006s10600.1	0	0	0	0	0	0	0	0.569	0.569
ERF	WRKY	3694.POPTR_0004s14840.1	3694.POPTR_0016s13600.1	0	0	0	0	0	0	0	0.569	0.569
ERF	bHLH	3694.POPTR_0008s11900.1	3694.POPTR_0011s02710.1	0	0	0	0	0	0	0	0.598	0.598
ERF	PdbNF-YC4	3694.POPTR_0008s07360.1	3694.POPTR_0009s01750.1	0	0	0	0	0	0	0	0.597	0.597
ERF	WRKY	3694.POPTR_0007s11080.1	3694.POPTR_0006s10600.1	0	0	0	0	0	0	0	0.597	0.597
ERF	WRKY	3694.POPTR_0007s11080.1	3694.POPTR_0013s09470.1	0	0	0	0	0	0	0	0.578	0.578
ERF	WRKY	3694.POPTR_0007s11080.1	3694.POPTR_0016s13600.1	0	0	0	0	0.078	0	0	0.597	0.612
ERF	WRKY	3694.POPTR_0009s10470.1	3694.POPTR_0006s10600.1	0	0	0	0	0	0	0	0.569	0.569
ERF	WRKY	3694.POPTR_0009s10470.1	3694.POPTR_0016s13600.1	0	0	0	0	0	0	0	0.569	0.569
GATA	PdbNF-YA9	3694.POPTR_0019s04860.1	3694.POPTR_0011s10080.1	0	0	0	0	0	0.092	0	0.551	0.574
GATA	PdbNF-YB2	3694.POPTR_0002s14380.1	3694.POPTR_0014s16580.1	0	0	0	0	0	0.07	0.152	0.436	0.516
GATA	PdbNF-YB4	3694.POPTR_0002s14380.1	3694.POPTR_0005s08510.1	0	0	0	0	0	0.07	0.152	0.436	0.516
GATA	PdbNF-YB6	3694.POPTR_0002s14380.1	3694.POPTR_0007s06480.1	0	0	0	0	0	0.07	0.152	0.436	0.516
GATA	bZIP	3694.POPTR_0002s14380.1	3694.POPTR_0006s26800.1	0	0	0	0	0.045	0.073	0.358	0.584	0.731
GATA	bZIP	3694.POPTR_0002s14380.1	3694.POPTR_0018s01530.1	0	0	0	0	0.045	0.073	0.358	0.584	0.731
GATA	PdbNF-YB4	3694.POPTR_0014s05760.1	3694.POPTR_0005s08510.1	0	0	0	0	0	0.07	0.152	0.436	0.516
GATA	bZIP	3694.POPTR_0014s05760.1	3694.POPTR_0006s26800.1	0	0	0	0	0.045	0.073	0.358	0.584	0.731
GATA	PdbNF-YB6	3694.POPTR_0014s05760.1	3694.POPTR_0007s06480.1	0	0	0	0	0	0.07	0.152	0.436	0.516
GATA	PdbNF-YB2	3694.POPTR_0014s05760.1	3694.POPTR_0014s16580.1	0	0	0	0	0	0.07	0.152	0.436	0.516
GATA	bZIP	3694.POPTR_0014s05760.1	3694.POPTR_0018s01530.1	0	0	0	0	0.045	0.073	0.358	0.584	0.731
GATA	PdbNF-YA9	3694.POPTR_0013s05610.1	3694.POPTR_0011s10080.1	0	0	0	0	0	0.092	0	0.551	0.574
GRAS	MYB	3694.POPTR_0006s02220.1	3694.POPTR_0004s08480.1	0	0	0	0	0	0.057	0	0.598	0.604
GRAS	MYB	3694.POPTR_0006s02220.1	3694.POPTR_0017s02850.1	0	0	0	0	0	0.057	0	0.598	0.604
GRAS	MYB	3694.POPTR_0016s02030.1	3694.POPTR_0004s08480.1	0	0	0	0	0	0.057	0	0.598	0.604
GRAS	MYB	3694.POPTR_0016s02030.1	3694.POPTR_0017s02850.1	0	0	0	0	0	0.057	0	0.598	0.604
GRF	PdbNF-YA12	3694.POPTR_0019s05910.1	3694.POPTR_0001s26480.1	0	0	0	0	0	0	0	0.571	0.571
GRF	PdbNF-YA4	3694.POPTR_0019s05910.1	3694.POPTR_0006s05210.1	0	0	0	0	0	0	0	0.571	0.571
GRF	PdbNF-YA2	3694.POPTR_0019s05910.1	3694.POPTR_0009s05760.1	0	0	0	0	0	0	0	0.571	0.571
GRF	PdbNF-YA12	3694.POPTR_0014s00780.1	3694.POPTR_0001s26480.1	0	0	0	0	0	0	0	0.535	0.535
GRF	PdbNF-YA4	3694.POPTR_0014s00780.1	3694.POPTR_0006s05210.1	0	0	0	0	0	0	0	0.535	0.535
GRF	PdbNF-YA2	3694.POPTR_0014s00780.1	3694.POPTR_0009s05760.1	0	0	0	0	0	0	0	0.535	0.535
GRF	PdbNF-YA12	3694.POPTR_0014s01320.1	3694.POPTR_0001s26480.1	0	0	0	0	0	0	0	0.535	0.535
GRF	PdbNF-YA4	3694.POPTR_0014s01320.1	3694.POPTR_0006s05210.1	0	0	0	0	0	0	0	0.535	0.535
GRF	PdbNF-YA2	3694.POPTR_0014s01320.1	3694.POPTR_0009s05760.1	0	0	0	0	0	0	0	0.535	0.535
GRF	PdbNF-YA12	3694.POPTR_0007s14720.1	3694.POPTR_0001s26480.1	0	0	0	0	0	0	0	0.535	0.535
GRF	PdbNF-YA4	3694.POPTR_0007s14720.1	3694.POPTR_0006s05210.1	0	0	0	0	0	0	0	0.535	0.535
GRF	PdbNF-YA2	3694.POPTR_0007s14720.1	3694.POPTR_0009s05760.1	0	0	0	0	0	0	0	0.535	0.535
GRF	PdbNF-YA12	3694.POPTR_0002s11590.1	3694.POPTR_0001s26480.1	0	0	0	0	0	0	0	0.535	0.535
GRF	PdbNF-YA4	3694.POPTR_0002s11590.1	3694.POPTR_0006s05210.1	0	0	0	0	0	0	0	0.535	0.535
GRF	PdbNF-YA2	3694.POPTR_0002s11590.1	3694.POPTR_0009s05760.1	0	0	0	0	0	0	0	0.535	0.535
MYB	PdbNF-YA11	3694.POPTR_0002s21300.1	3694.POPTR_0018s07220.1	0	0	0	0	0	0	0	0.568	0.568
MYB	PdbNF-YA6	3694.POPTR_0002s21300.1	3694.POPTR_0006s14740.1	0	0	0	0	0	0	0	0.568	0.568
MYB	WRKY	3694.POPTR_0002s21300.1	3694.POPTR_0013s09470.1	0	0	0	0	0	0	0	0.601	0.601
MYB	WRKY	3694.POPTR_0004s08480.1	3694.POPTR_0002s13980.1	0	0	0	0	0	0.085	0	0.48	0.503
MYB	bHLH	3694.POPTR_0004s08480.1	3694.POPTR_0002s17310.1	0	0	0	0	0	0.056	0	0.616	0.622
MYB	PdbNF-YC6	3694.POPTR_0004s08480.1	3694.POPTR_0015s10940.1	0	0	0	0	0.049	0	0	0.537	0.54
MYB	WRKY	3694.POPTR_0004s08480.1	3694.POPTR_0016s13600.1	0	0	0	0	0.041	0	0	0.595	0.595
MYB	WRKY	3694.POPTR_0004s08480.1	3694.POPTR_0006s10600.1	0	0	0	0	0.041	0	0	0.595	0.595
MYB	bHLH	3694.POPTR_0004s08480.1	3694.POPTR_0014s09520.1	0	0	0	0	0	0.056	0	0.616	0.622
MYB	WRKY	3694.POPTR_0017s02850.1	3694.POPTR_0002s13980.1	0	0	0	0	0	0.085	0	0.48	0.503
MYB	bHLH	3694.POPTR_0017s02850.1	3694.POPTR_0002s17310.1	0	0	0	0	0	0.056	0	0.616	0.622
MYB	WRKY	3694.POPTR_0017s02850.1	3694.POPTR_0006s10600.1	0	0	0	0	0.041	0	0	0.595	0.595
MYB	bHLH	3694.POPTR_0017s02850.1	3694.POPTR_0014s09520.1	0	0	0	0	0	0.056	0	0.616	0.622
MYB	PdbNF-YC6	3694.POPTR_0017s02850.1	3694.POPTR_0015s10940.1	0	0	0	0	0.049	0	0	0.537	0.54
MYB	WRKY	3694.POPTR_0017s02850.1	3694.POPTR_0016s13600.1	0	0	0	0	0.041	0	0	0.595	0.595
PdbNF-YA1	PdbNF-YB3	3694.POPTR_0006s21640.1	3694.POPTR_0001s37620.1	0	0	0	0	0.052	0.41	0.419	0.616	0.858
PdbNF-YA1	bHLH	3694.POPTR_0006s21640.1	3694.POPTR_0002s10030.1	0	0	0	0	0	0.218	0.366	0.079	0.503
PdbNF-YA1	PdbNF-YC8	3694.POPTR_0006s21640.1	3694.POPTR_0005s03790.1	0	0	0	0	0.055	0.513	0.453	0.533	0.866
PdbNF-YA1	PdbNF-YB4	3694.POPTR_0006s21640.1	3694.POPTR_0005s08510.1	0	0	0	0	0.052	0.41	0.419	0.389	0.774
PdbNF-YA1	bZIP	3694.POPTR_0006s21640.1	3694.POPTR_0009s16610.1	0	0	0	0	0	0	0	0.56	0.56
PdbNF-YA1	PdbNF-YB1	3694.POPTR_0006s21640.1	3694.POPTR_0016s00780.1	0	0	0	0	0.052	0.41	0.419	0.273	0.732
PdbNF-YA1	PdbNF-YB6	3694.POPTR_0006s21640.1	3694.POPTR_0007s06480.1	0	0	0	0	0.052	0.41	0.419	0.389	0.774
PdbNF-YA1	PdbNF-YC4	3694.POPTR_0006s21640.1	3694.POPTR_0009s01750.1	0	0	0	0	0.055	0.513	0.453	0.378	0.822
PdbNF-YA1	PdbNF-YC5	3694.POPTR_0006s21640.1	3694.POPTR_0010s03730.1	0	0	0	0	0.055	0.513	0.453	0.533	0.866
PdbNF-YA1	PdbNF-YC3	3694.POPTR_0006s21640.1	3694.POPTR_0008s20780.1	0	0	0	0	0.055	0.513	0.453	0.533	0.866
PdbNF-YA1	PdbNF-YC7	3694.POPTR_0006s21640.1	3694.POPTR_0013s02580.1	0	0	0	0	0.055	0.513	0.453	0.533	0.866
PdbNF-YA1	PdbNF-YB5	3694.POPTR_0006s21640.1	3694.POPTR_0010s22360.1	0	0	0	0	0.052	0.41	0.419	0.676	0.88
PdbNF-YA1	PdbNF-YC6	3694.POPTR_0006s21640.1	3694.POPTR_0015s10940.1	0	0	0	0	0.055	0.513	0.453	0.616	0.89
PdbNF-YA1	PdbNF-YB2	3694.POPTR_0006s21640.1	3694.POPTR_0014s16580.1	0	0	0	0	0.052	0.41	0.419	0.706	0.891
PdbNF-YA10	PdbNF-YB3	3694.POPTR_0009s06540.1	3694.POPTR_0001s37620.1	0	0	0	0	0.052	0.41	0.419	0.338	0.756
PdbNF-YA10	bHLH	3694.POPTR_0009s06540.1	3694.POPTR_0002s10030.1	0	0	0	0	0	0.218	0.366	0.079	0.503
PdbNF-YA10	PdbNF-YC8	3694.POPTR_0009s06540.1	3694.POPTR_0005s03790.1	0	0	0	0	0.055	0.513	0.453	0.319	0.805
PdbNF-YA10	PdbNF-YB4	3694.POPTR_0009s06540.1	3694.POPTR_0005s08510.1	0	0	0	0	0.052	0.41	0.419	0.273	0.732
PdbNF-YA10	PdbNF-YB6	3694.POPTR_0009s06540.1	3694.POPTR_0007s06480.1	0	0	0	0	0.052	0.41	0.419	0.273	0.732
PdbNF-YA10	PdbNF-YC3	3694.POPTR_0009s06540.1	3694.POPTR_0008s20780.1	0	0	0	0	0.055	0.513	0.453	0.319	0.805
PdbNF-YA10	PdbNF-YC4	3694.POPTR_0009s06540.1	3694.POPTR_0009s01750.1	0	0	0	0	0.055	0.513	0.453	0.366	0.819
PdbNF-YA10	PdbNF-YB5	3694.POPTR_0009s06540.1	3694.POPTR_0010s22360.1	0	0	0	0	0.052	0.41	0.419	0.273	0.732
PdbNF-YA10	PdbNF-YB1	3694.POPTR_0009s06540.1	3694.POPTR_0016s00780.1	0	0	0	0	0.052	0.41	0.419	0.273	0.732
PdbNF-YA10	PdbNF-YB2	3694.POPTR_0009s06540.1	3694.POPTR_0014s16580.1	0	0	0	0	0.052	0.41	0.419	0.338	0.756
PdbNF-YA10	PdbNF-YC6	3694.POPTR_0009s06540.1	3694.POPTR_0015s10940.1	0	0	0	0	0.055	0.513	0.453	0.319	0.805
PdbNF-YA10	PdbNF-YC5	3694.POPTR_0009s06540.1	3694.POPTR_0010s03730.1	0	0	0	0	0.055	0.513	0.453	0.319	0.805
PdbNF-YA10	PdbNF-YC7	3694.POPTR_0009s06540.1	3694.POPTR_0013s02580.1	0	0	0	0	0.055	0.513	0.453	0.319	0.805
PdbNF-YA11	PdbNF-YB3	3694.POPTR_0018s07220.1	3694.POPTR_0001s37620.1	0	0	0	0	0.052	0.619	0.419	0.609	0.906
PdbNF-YA11	bHLH	3694.POPTR_0018s07220.1	3694.POPTR_0002s10030.1	0	0	0	0	0	0.218	0.366	0.079	0.503
PdbNF-YA11	PdbNF-YC8	3694.POPTR_0018s07220.1	3694.POPTR_0005s03790.1	0	0	0	0	0.055	0.597	0.453	0.534	0.889
PdbNF-YA11	PdbNF-YB4	3694.POPTR_0018s07220.1	3694.POPTR_0005s08510.1	0	0	0	0	0.052	0.41	0.419	0.557	0.836
PdbNF-YA11	PdbNF-YB6	3694.POPTR_0018s07220.1	3694.POPTR_0007s06480.1	0	0	0	0	0.052	0.41	0.419	0.557	0.836
PdbNF-YA11	PdbNF-YC3	3694.POPTR_0018s07220.1	3694.POPTR_0008s20780.1	0	0	0	0	0.055	0.597	0.453	0.534	0.889
PdbNF-YA11	PdbNF-YC4	3694.POPTR_0018s07220.1	3694.POPTR_0009s01750.1	0	0	0	0	0.055	0.513	0.453	0.426	0.836
PdbNF-YA11	PdbNF-YC5	3694.POPTR_0018s07220.1	3694.POPTR_0010s03730.1	0	0	0	0	0.055	0.597	0.453	0.534	0.889
PdbNF-YA11	PdbNF-YB5	3694.POPTR_0018s07220.1	3694.POPTR_0010s22360.1	0	0	0	0	0.052	0.41	0.419	0.427	0.788
PdbNF-YA11	PdbNF-YC7	3694.POPTR_0018s07220.1	3694.POPTR_0013s02580.1	0	0	0	0	0.055	0.597	0.453	0.534	0.889
PdbNF-YA11	PdbNF-YB2	3694.POPTR_0018s07220.1	3694.POPTR_0014s16580.1	0	0	0	0	0.052	0.807	0.419	0.652	0.958
PdbNF-YA11	PdbNF-YC6	3694.POPTR_0018s07220.1	3694.POPTR_0015s10940.1	0	0	0	0	0.055	0.513	0.453	0.595	0.884
PdbNF-YA11	PdbNF-YB1	3694.POPTR_0018s07220.1	3694.POPTR_0016s00780.1	0	0	0	0	0.052	0.41	0.419	0.273	0.732
PdbNF-YA12	bHLH	3694.POPTR_0001s26480.1	3694.POPTR_0002s10030.1	0	0	0	0	0	0.218	0.366	0.079	0.503
PdbNF-YA12	PdbNF-YB4	3694.POPTR_0001s26480.1	3694.POPTR_0005s08510.1	0	0	0	0	0.052	0.41	0.419	0.273	0.732
PdbNF-YA12	PdbNF-YB5	3694.POPTR_0001s26480.1	3694.POPTR_0010s22360.1	0	0	0	0	0.052	0.41	0.419	0.273	0.732
PdbNF-YA12	PdbNF-YB1	3694.POPTR_0001s26480.1	3694.POPTR_0016s00780.1	0	0	0	0	0.052	0.41	0.419	0.273	0.732
PdbNF-YA12	PdbNF-YB6	3694.POPTR_0001s26480.1	3694.POPTR_0007s06480.1	0	0	0	0	0.052	0.41	0.419	0.273	0.732
PdbNF-YA12	PdbNF-YB3	3694.POPTR_0001s26480.1	3694.POPTR_0001s37620.1	0	0	0	0	0.052	0.41	0.419	0.338	0.756
PdbNF-YA12	PdbNF-YC7	3694.POPTR_0001s26480.1	3694.POPTR_0013s02580.1	0	0	0	0	0.055	0.513	0.453	0.319	0.805
PdbNF-YA12	PdbNF-YC6	3694.POPTR_0001s26480.1	3694.POPTR_0015s10940.1	0	0	0	0	0.055	0.513	0.453	0.32	0.805
PdbNF-YA12	PdbNF-YC5	3694.POPTR_0001s26480.1	3694.POPTR_0010s03730.1	0	0	0	0	0.055	0.513	0.453	0.319	0.805
PdbNF-YA12	PdbNF-YC3	3694.POPTR_0001s26480.1	3694.POPTR_0008s20780.1	0	0	0	0	0.055	0.513	0.453	0.319	0.805
PdbNF-YA12	PdbNF-YC8	3694.POPTR_0001s26480.1	3694.POPTR_0005s03790.1	0	0	0	0	0.055	0.513	0.453	0.319	0.805
PdbNF-YA12	PdbNF-YB2	3694.POPTR_0001s26480.1	3694.POPTR_0014s16580.1	0	0	0	0	0.052	0.41	0.419	0.598	0.851
PdbNF-YA12	PdbNF-YC4	3694.POPTR_0001s26480.1	3694.POPTR_0009s01750.1	0	0	0	0	0.055	0.513	0.453	0.54	0.868
PdbNF-YA2	PdbNF-YB3	3694.POPTR_0009s05760.1	3694.POPTR_0001s37620.1	0	0	0	0	0.052	0.41	0.419	0.338	0.756
PdbNF-YA2	bHLH	3694.POPTR_0009s05760.1	3694.POPTR_0002s10030.1	0	0	0	0	0	0.218	0.366	0.079	0.503
PdbNF-YA2	PdbNF-YC8	3694.POPTR_0009s05760.1	3694.POPTR_0005s03790.1	0	0	0	0	0.055	0.513	0.453	0.319	0.805
PdbNF-YA2	PdbNF-YB4	3694.POPTR_0009s05760.1	3694.POPTR_0005s08510.1	0	0	0	0	0.052	0.41	0.419	0.273	0.732
PdbNF-YA2	PdbNF-YB6	3694.POPTR_0009s05760.1	3694.POPTR_0007s06480.1	0	0	0	0	0.052	0.41	0.419	0.273	0.732
PdbNF-YA2	PdbNF-YC3	3694.POPTR_0009s05760.1	3694.POPTR_0008s20780.1	0	0	0	0	0.055	0.513	0.453	0.319	0.805
PdbNF-YA2	PdbNF-YC4	3694.POPTR_0009s05760.1	3694.POPTR_0009s01750.1	0	0	0	0	0.055	0.513	0.453	0.54	0.868
PdbNF-YA2	PdbNF-YB5	3694.POPTR_0009s05760.1	3694.POPTR_0010s22360.1	0	0	0	0	0.052	0.41	0.419	0.273	0.732
PdbNF-YA2	PdbNF-YB1	3694.POPTR_0009s05760.1	3694.POPTR_0016s00780.1	0	0	0	0	0.052	0.41	0.419	0.273	0.732
PdbNF-YA2	PdbNF-YC5	3694.POPTR_0009s05760.1	3694.POPTR_0010s03730.1	0	0	0	0	0.055	0.513	0.453	0.319	0.805
PdbNF-YA2	PdbNF-YC6	3694.POPTR_0009s05760.1	3694.POPTR_0015s10940.1	0	0	0	0	0.055	0.513	0.453	0.32	0.805
PdbNF-YA2	PdbNF-YC7	3694.POPTR_0009s05760.1	3694.POPTR_0013s02580.1	0	0	0	0	0.055	0.513	0.453	0.319	0.805
PdbNF-YA2	PdbNF-YB2	3694.POPTR_0009s05760.1	3694.POPTR_0014s16580.1	0	0	0	0	0.052	0.41	0.419	0.598	0.851
PdbNF-YA4	PdbNF-YB3	3694.POPTR_0006s05210.1	3694.POPTR_0001s37620.1	0	0	0	0	0.052	0.41	0.419	0.338	0.756
PdbNF-YA4	bHLH	3694.POPTR_0006s05210.1	3694.POPTR_0002s10030.1	0	0	0	0	0	0.218	0.366	0.079	0.503
PdbNF-YA4	PdbNF-YC8	3694.POPTR_0006s05210.1	3694.POPTR_0005s03790.1	0	0	0	0	0.055	0.513	0.453	0.319	0.805
PdbNF-YA4	PdbNF-YB4	3694.POPTR_0006s05210.1	3694.POPTR_0005s08510.1	0	0	0	0	0.052	0.41	0.419	0.273	0.732
PdbNF-YA4	PdbNF-YB5	3694.POPTR_0006s05210.1	3694.POPTR_0010s22360.1	0	0	0	0	0.052	0.41	0.419	0.273	0.732
PdbNF-YA4	PdbNF-YB1	3694.POPTR_0006s05210.1	3694.POPTR_0016s00780.1	0	0	0	0	0.052	0.41	0.419	0.273	0.732
PdbNF-YA4	PdbNF-YB6	3694.POPTR_0006s05210.1	3694.POPTR_0007s06480.1	0	0	0	0	0.052	0.41	0.419	0.273	0.732
PdbNF-YA4	PdbNF-YC7	3694.POPTR_0006s05210.1	3694.POPTR_0013s02580.1	0	0	0	0	0.055	0.513	0.453	0.319	0.805
PdbNF-YA4	PdbNF-YC6	3694.POPTR_0006s05210.1	3694.POPTR_0015s10940.1	0	0	0	0	0.055	0.513	0.453	0.32	0.805
PdbNF-YA4	PdbNF-YC5	3694.POPTR_0006s05210.1	3694.POPTR_0010s03730.1	0	0	0	0	0.055	0.513	0.453	0.319	0.805
PdbNF-YA4	PdbNF-YC3	3694.POPTR_0006s05210.1	3694.POPTR_0008s20780.1	0	0	0	0	0.055	0.513	0.453	0.319	0.805
PdbNF-YA4	PdbNF-YB2	3694.POPTR_0006s05210.1	3694.POPTR_0014s16580.1	0	0	0	0	0.052	0.41	0.419	0.598	0.851
PdbNF-YA4	PdbNF-YC4	3694.POPTR_0006s05210.1	3694.POPTR_0009s01750.1	0	0	0	0	0.055	0.513	0.453	0.54	0.868
PdbNF-YA5	bHLH	3694.POPTR_0001s27300.1	3694.POPTR_0002s10030.1	0	0	0	0	0	0.218	0.366	0.079	0.503
PdbNF-YA5	PdbNF-YB1	3694.POPTR_0001s27300.1	3694.POPTR_0016s00780.1	0	0	0	0	0.052	0.41	0.419	0.273	0.732
PdbNF-YA5	PdbNF-YB5	3694.POPTR_0001s27300.1	3694.POPTR_0010s22360.1	0	0	0	0	0.052	0.41	0.419	0.273	0.732
PdbNF-YA5	PdbNF-YB4	3694.POPTR_0001s27300.1	3694.POPTR_0005s08510.1	0	0	0	0	0.052	0.41	0.419	0.273	0.732
PdbNF-YA5	PdbNF-YB6	3694.POPTR_0001s27300.1	3694.POPTR_0007s06480.1	0	0	0	0	0.052	0.41	0.419	0.273	0.732
PdbNF-YA5	PdbNF-YB3	3694.POPTR_0001s27300.1	3694.POPTR_0001s37620.1	0	0	0	0	0.052	0.41	0.419	0.338	0.756
PdbNF-YA5	PdbNF-YB2	3694.POPTR_0001s27300.1	3694.POPTR_0014s16580.1	0	0	0	0	0.052	0.41	0.419	0.338	0.756
PdbNF-YA5	PdbNF-YC7	3694.POPTR_0001s27300.1	3694.POPTR_0013s02580.1	0	0	0	0	0.055	0.513	0.453	0.319	0.805
PdbNF-YA5	PdbNF-YC8	3694.POPTR_0001s27300.1	3694.POPTR_0005s03790.1	0	0	0	0	0.055	0.513	0.453	0.319	0.805
PdbNF-YA5	PdbNF-YC6	3694.POPTR_0001s27300.1	3694.POPTR_0015s10940.1	0	0	0	0	0.055	0.513	0.453	0.319	0.805
PdbNF-YA5	PdbNF-YC3	3694.POPTR_0001s27300.1	3694.POPTR_0008s20780.1	0	0	0	0	0.055	0.513	0.453	0.319	0.805
PdbNF-YA5	PdbNF-YC5	3694.POPTR_0001s27300.1	3694.POPTR_0010s03730.1	0	0	0	0	0.055	0.513	0.453	0.319	0.805
PdbNF-YA5	PdbNF-YC4	3694.POPTR_0001s27300.1	3694.POPTR_0009s01750.1	0	0	0	0	0.055	0.513	0.453	0.366	0.819
PdbNF-YA6	PdbNF-YB3	3694.POPTR_0006s14740.1	3694.POPTR_0001s37620.1	0	0	0	0	0.052	0.619	0.419	0.609	0.906
PdbNF-YA6	bHLH	3694.POPTR_0006s14740.1	3694.POPTR_0002s10030.1	0	0	0	0	0	0.218	0.366	0.079	0.503
PdbNF-YA6	PdbNF-YC8	3694.POPTR_0006s14740.1	3694.POPTR_0005s03790.1	0	0	0	0	0.055	0.597	0.453	0.534	0.889
PdbNF-YA6	PdbNF-YB4	3694.POPTR_0006s14740.1	3694.POPTR_0005s08510.1	0	0	0	0	0.052	0.41	0.419	0.557	0.836
PdbNF-YA6	PdbNF-YB1	3694.POPTR_0006s14740.1	3694.POPTR_0016s00780.1	0	0	0	0	0.052	0.41	0.419	0.273	0.732
PdbNF-YA6	PdbNF-YB5	3694.POPTR_0006s14740.1	3694.POPTR_0010s22360.1	0	0	0	0	0.052	0.41	0.419	0.427	0.788
PdbNF-YA6	PdbNF-YB6	3694.POPTR_0006s14740.1	3694.POPTR_0007s06480.1	0	0	0	0	0.052	0.41	0.419	0.557	0.836
PdbNF-YA6	PdbNF-YC4	3694.POPTR_0006s14740.1	3694.POPTR_0009s01750.1	0	0	0	0	0.055	0.513	0.453	0.426	0.836
PdbNF-YA6	PdbNF-YC6	3694.POPTR_0006s14740.1	3694.POPTR_0015s10940.1	0	0	0	0	0.055	0.513	0.453	0.595	0.884
PdbNF-YA6	PdbNF-YC5	3694.POPTR_0006s14740.1	3694.POPTR_0010s03730.1	0	0	0	0	0.055	0.597	0.453	0.534	0.889
PdbNF-YA6	PdbNF-YC3	3694.POPTR_0006s14740.1	3694.POPTR_0008s20780.1	0	0	0	0	0.055	0.597	0.453	0.534	0.889
PdbNF-YA6	PdbNF-YC7	3694.POPTR_0006s14740.1	3694.POPTR_0013s02580.1	0	0	0	0	0.055	0.597	0.453	0.534	0.889
PdbNF-YA6	PdbNF-YB2	3694.POPTR_0006s14740.1	3694.POPTR_0014s16580.1	0	0	0	0	0.052	0.807	0.419	0.652	0.958
PdbNF-YA7	PdbNF-YB3	3694.POPTR_0016s06860.3	3694.POPTR_0001s37620.1	0	0	0	0	0.052	0.41	0.419	0.616	0.858
PdbNF-YA7	bHLH	3694.POPTR_0016s06860.3	3694.POPTR_0002s10030.1	0	0	0	0	0	0.218	0.366	0.079	0.503
PdbNF-YA7	PdbNF-YC8	3694.POPTR_0016s06860.3	3694.POPTR_0005s03790.1	0	0	0	0	0.055	0.513	0.453	0.533	0.866
PdbNF-YA7	PdbNF-YB4	3694.POPTR_0016s06860.3	3694.POPTR_0005s08510.1	0	0	0	0	0.052	0.41	0.419	0.389	0.774
PdbNF-YA7	PdbNF-YB6	3694.POPTR_0016s06860.3	3694.POPTR_0007s06480.1	0	0	0	0	0.052	0.41	0.419	0.389	0.774
PdbNF-YA7	PdbNF-YC3	3694.POPTR_0016s06860.3	3694.POPTR_0008s20780.1	0	0	0	0	0.055	0.513	0.453	0.533	0.866
PdbNF-YA7	PdbNF-YC4	3694.POPTR_0016s06860.3	3694.POPTR_0009s01750.1	0	0	0	0	0.055	0.513	0.453	0.378	0.822
PdbNF-YA7	bZIP	3694.POPTR_0016s06860.3	3694.POPTR_0009s16610.1	0	0	0	0	0	0	0	0.56	0.56
PdbNF-YA7	PdbNF-YC5	3694.POPTR_0016s06860.3	3694.POPTR_0010s03730.1	0	0	0	0	0.055	0.513	0.453	0.533	0.866
PdbNF-YA7	PdbNF-YB5	3694.POPTR_0016s06860.3	3694.POPTR_0010s22360.1	0	0	0	0	0.052	0.41	0.419	0.676	0.88
PdbNF-YA7	PdbNF-YC7	3694.POPTR_0016s06860.3	3694.POPTR_0013s02580.1	0	0	0	0	0.055	0.513	0.453	0.533	0.866
PdbNF-YA7	PdbNF-YB2	3694.POPTR_0016s06860.3	3694.POPTR_0014s16580.1	0	0	0	0	0.052	0.41	0.419	0.706	0.891
PdbNF-YA7	PdbNF-YC6	3694.POPTR_0016s06860.3	3694.POPTR_0015s10940.1	0	0	0	0	0.055	0.513	0.453	0.616	0.89
PdbNF-YA7	PdbNF-YB1	3694.POPTR_0016s06860.3	3694.POPTR_0016s00780.1	0	0	0	0	0.052	0.41	0.419	0.273	0.732
PdbNF-YA9	PdbNF-YB3	3694.POPTR_0011s10080.1	3694.POPTR_0001s37620.1	0	0	0	0	0.052	0.41	0.419	0.612	0.857
PdbNF-YA9	bHLH	3694.POPTR_0011s10080.1	3694.POPTR_0002s10030.1	0	0	0	0	0	0.218	0.366	0.079	0.503
PdbNF-YA9	PdbNF-YC8	3694.POPTR_0011s10080.1	3694.POPTR_0005s03790.1	0	0	0	0	0.055	0.513	0.453	0.537	0.867
PdbNF-YA9	PdbNF-YB4	3694.POPTR_0011s10080.1	3694.POPTR_0005s08510.1	0	0	0	0	0.052	0.41	0.419	0.439	0.793
PdbNF-YA9	bZIP	3694.POPTR_0011s10080.1	3694.POPTR_0006s03300.1	0	0	0	0	0.042	0.141	0	0.538	0.586
PdbNF-YA9	PdbNF-YB6	3694.POPTR_0011s10080.1	3694.POPTR_0007s06480.1	0	0	0	0	0.052	0.41	0.419	0.439	0.793
PdbNF-YA9	PdbNF-YC3	3694.POPTR_0011s10080.1	3694.POPTR_0008s20780.1	0	0	0	0	0.055	0.513	0.453	0.537	0.867
PdbNF-YA9	PdbNF-YC4	3694.POPTR_0011s10080.1	3694.POPTR_0009s01750.1	0	0	0	0	0.055	0.513	0.453	0.319	0.805
PdbNF-YA9	bZIP	3694.POPTR_0011s10080.1	3694.POPTR_0009s16610.1	0	0	0	0	0	0	0	0.602	0.602
PdbNF-YA9	PdbNF-YC5	3694.POPTR_0011s10080.1	3694.POPTR_0010s03730.1	0	0	0	0	0.055	0.513	0.453	0.537	0.867
PdbNF-YA9	PdbNF-YB5	3694.POPTR_0011s10080.1	3694.POPTR_0010s22360.1	0	0	0	0	0.052	0.41	0.419	0.613	0.857
PdbNF-YA9	bZIP	3694.POPTR_0011s10080.1	3694.POPTR_0016s03220.1	0	0	0	0	0.042	0.141	0	0.538	0.586
PdbNF-YA9	PdbNF-YB1	3694.POPTR_0011s10080.1	3694.POPTR_0016s00780.1	0	0	0	0	0.052	0.41	0.419	0.273	0.732
PdbNF-YA9	PdbNF-YC7	3694.POPTR_0011s10080.1	3694.POPTR_0013s02580.1	0	0	0	0	0.055	0.513	0.453	0.537	0.867
PdbNF-YA9	PdbNF-YC6	3694.POPTR_0011s10080.1	3694.POPTR_0015s10940.1	0	0	0	0	0.055	0.513	0.453	0.7	0.914
PdbNF-YA9	PdbNF-YB2	3694.POPTR_0011s10080.1	3694.POPTR_0014s16580.1	0	0	0	0	0.052	0.606	0.419	0.704	0.927
PdbNF-YB1	PdbNF-YC8	3694.POPTR_0016s00780.1	3694.POPTR_0005s03790.1	0	0	0	0	0.123	0.33	0.406	0.249	0.702
PdbNF-YB1	PdbNF-YC3	3694.POPTR_0016s00780.1	3694.POPTR_0008s20780.1	0	0	0	0	0.123	0.33	0.406	0.249	0.702
PdbNF-YB1	PdbNF-YC4	3694.POPTR_0016s00780.1	3694.POPTR_0009s01750.1	0	0	0	0	0.123	0.33	0.406	0.249	0.702
PdbNF-YB1	PdbNF-YC5	3694.POPTR_0016s00780.1	3694.POPTR_0010s03730.1	0	0	0	0	0.133	0.33	0.406	0.249	0.706
PdbNF-YB1	PdbNF-YC7	3694.POPTR_0016s00780.1	3694.POPTR_0013s02580.1	0	0	0	0	0.123	0.33	0.406	0.249	0.702
PdbNF-YB1	PdbNF-YC6	3694.POPTR_0016s00780.1	3694.POPTR_0015s10940.1	0	0	0	0	0.123	0.33	0.406	0.249	0.702
PdbNF-YB2	PdbNF-YC8	3694.POPTR_0014s16580.1	3694.POPTR_0005s03790.1	0	0	0	0	0.123	0.867	0.406	0.694	0.975
PdbNF-YB2	bZIP	3694.POPTR_0014s16580.1	3694.POPTR_0006s03300.1	0	0	0	0	0	0.193	0	0.597	0.66
PdbNF-YB2	bZIP	3694.POPTR_0014s16580.1	3694.POPTR_0006s26800.1	0	0	0	0	0	0.057	0.304	0.307	0.505
PdbNF-YB2	PdbNF-YC3	3694.POPTR_0014s16580.1	3694.POPTR_0008s20780.1	0	0	0	0	0.123	0.867	0.406	0.694	0.975
PdbNF-YB2	PdbNF-YC4	3694.POPTR_0014s16580.1	3694.POPTR_0009s01750.1	0	0	0	0	0.123	0.86	0.406	0.756	0.979
PdbNF-YB2	bZIP	3694.POPTR_0014s16580.1	3694.POPTR_0009s16610.1	0	0	0	0	0	0	0	0.532	0.532
PdbNF-YB2	PdbNF-YC5	3694.POPTR_0014s16580.1	3694.POPTR_0010s03730.1	0	0	0	0	0.123	0.867	0.406	0.694	0.975
PdbNF-YB2	bHLH	3694.POPTR_0014s16580.1	3694.POPTR_0011s02710.1	0	0	0	0	0	0	0	0.596	0.596
PdbNF-YB2	PdbNF-YC7	3694.POPTR_0014s16580.1	3694.POPTR_0013s02580.1	0	0	0	0	0.123	0.867	0.406	0.694	0.975
PdbNF-YB2	bZIP	3694.POPTR_0014s16580.1	3694.POPTR_0018s01530.1	0	0	0	0	0	0.057	0.304	0.307	0.505
PdbNF-YB2	bZIP	3694.POPTR_0014s16580.1	3694.POPTR_0016s03220.1	0	0	0	0	0	0.193	0	0.597	0.66
PdbNF-YB2	PdbNF-YC6	3694.POPTR_0014s16580.1	3694.POPTR_0015s10940.1	0	0	0	0	0.123	0.456	0.406	0.838	0.947
PdbNF-YB3	bZIP	3694.POPTR_0001s37620.1	3694.POPTR_0006s26800.1	0	0	0	0	0	0.057	0.304	0.307	0.505
PdbNF-YB3	bZIP	3694.POPTR_0001s37620.1	3694.POPTR_0018s01530.1	0	0	0	0	0	0.057	0.304	0.307	0.505
PdbNF-YB3	PdbNF-YC6	3694.POPTR_0001s37620.1	3694.POPTR_0015s10940.1	0	0	0	0	0.123	0.33	0.406	0.715	0.887
PdbNF-YB3	PdbNF-YC8	3694.POPTR_0001s37620.1	3694.POPTR_0005s03790.1	0	0	0	0	0.123	0.665	0.406	0.588	0.918
PdbNF-YB3	PdbNF-YC3	3694.POPTR_0001s37620.1	3694.POPTR_0008s20780.1	0	0	0	0	0.123	0.665	0.406	0.588	0.918
PdbNF-YB3	PdbNF-YC5	3694.POPTR_0001s37620.1	3694.POPTR_0010s03730.1	0	0	0	0	0.123	0.665	0.406	0.588	0.918
PdbNF-YB3	PdbNF-YC7	3694.POPTR_0001s37620.1	3694.POPTR_0013s02580.1	0	0	0	0	0.123	0.665	0.406	0.588	0.918
PdbNF-YB3	PdbNF-YC4	3694.POPTR_0001s37620.1	3694.POPTR_0009s01750.1	0	0	0	0	0.123	0.782	0.406	0.619	0.95
PdbNF-YB4	PdbNF-YC8	3694.POPTR_0005s08510.1	3694.POPTR_0005s03790.1	0	0	0	0	0.123	0.33	0.406	0.569	0.829
PdbNF-YB4	bZIP	3694.POPTR_0005s08510.1	3694.POPTR_0018s01530.1	0	0	0	0	0	0.057	0.304	0.405	0.575
PdbNF-YB4	bZIP	3694.POPTR_0005s08510.1	3694.POPTR_0006s26800.1	0	0	0	0	0	0.057	0.304	0.405	0.575
PdbNF-YB4	PdbNF-YC4	3694.POPTR_0005s08510.1	3694.POPTR_0009s01750.1	0	0	0	0	0.123	0.33	0.406	0.249	0.702
PdbNF-YB4	PdbNF-YC5	3694.POPTR_0005s08510.1	3694.POPTR_0010s03730.1	0	0	0	0	0.123	0.33	0.406	0.569	0.829
PdbNF-YB4	PdbNF-YC3	3694.POPTR_0005s08510.1	3694.POPTR_0008s20780.1	0	0	0	0	0.123	0.33	0.406	0.569	0.829
PdbNF-YB4	PdbNF-YC7	3694.POPTR_0005s08510.1	3694.POPTR_0013s02580.1	0	0	0	0	0.123	0.33	0.406	0.569	0.829
PdbNF-YB4	PdbNF-YC6	3694.POPTR_0005s08510.1	3694.POPTR_0015s10940.1	0	0	0	0	0.123	0.566	0.406	0.61	0.9
PdbNF-YB5	PdbNF-YC8	3694.POPTR_0010s22360.1	3694.POPTR_0005s03790.1	0	0	0	0	0.123	0.519	0.406	0.688	0.911
PdbNF-YB5	PdbNF-YC3	3694.POPTR_0010s22360.1	3694.POPTR_0008s20780.1	0	0	0	0	0.123	0.519	0.406	0.688	0.911
PdbNF-YB5	PdbNF-YC4	3694.POPTR_0010s22360.1	3694.POPTR_0009s01750.1	0	0	0	0	0.123	0.33	0.406	0.293	0.72
PdbNF-YB5	PdbNF-YC5	3694.POPTR_0010s22360.1	3694.POPTR_0010s03730.1	0	0	0	0	0.123	0.519	0.406	0.688	0.911
PdbNF-YB5	PdbNF-YC7	3694.POPTR_0010s22360.1	3694.POPTR_0013s02580.1	0	0	0	0	0.123	0.519	0.406	0.688	0.911
PdbNF-YB5	PdbNF-YC6	3694.POPTR_0010s22360.1	3694.POPTR_0015s10940.1	0	0	0	0	0.123	0.33	0.406	0.794	0.918
PdbNF-YB6	PdbNF-YC8	3694.POPTR_0007s06480.1	3694.POPTR_0005s03790.1	0	0	0	0	0.123	0.33	0.406	0.569	0.829
PdbNF-YB6	bZIP	3694.POPTR_0007s06480.1	3694.POPTR_0006s26800.1	0	0	0	0	0	0.057	0.304	0.405	0.575
PdbNF-YB6	bZIP	3694.POPTR_0007s06480.1	3694.POPTR_0018s01530.1	0	0	0	0	0	0.057	0.304	0.405	0.575
PdbNF-YB6	PdbNF-YC4	3694.POPTR_0007s06480.1	3694.POPTR_0009s01750.1	0	0	0	0	0.123	0.33	0.406	0.249	0.702
PdbNF-YB6	PdbNF-YC7	3694.POPTR_0007s06480.1	3694.POPTR_0013s02580.1	0	0	0	0	0.123	0.33	0.406	0.569	0.829
PdbNF-YB6	PdbNF-YC3	3694.POPTR_0007s06480.1	3694.POPTR_0008s20780.1	0	0	0	0	0.123	0.33	0.406	0.569	0.829
PdbNF-YB6	PdbNF-YC5	3694.POPTR_0007s06480.1	3694.POPTR_0010s03730.1	0	0	0	0	0.123	0.33	0.406	0.569	0.829
PdbNF-YB6	PdbNF-YC6	3694.POPTR_0007s06480.1	3694.POPTR_0015s10940.1	0	0	0	0	0.123	0.566	0.406	0.61	0.9
PdbNF-YC3	bHLH	3694.POPTR_0008s20780.1	3694.POPTR_0002s10030.1	0	0	0	0	0.079	0.216	0.363	0.075	0.517
PdbNF-YC3	bZIP	3694.POPTR_0008s20780.1	3694.POPTR_0006s08300.1	0	0	0	0	0	0	0	0.619	0.619
PdbNF-YC3	PdbNF-YC4	3694.POPTR_0008s20780.1	3694.POPTR_0009s01750.1	0	0	0	0	0	0	0	0.596	0.596
PdbNF-YC4	bHLH	3694.POPTR_0009s01750.1	3694.POPTR_0002s10030.1	0	0	0	0	0.079	0.216	0.363	0.075	0.517
PdbNF-YC4	PdbNF-YC5	3694.POPTR_0009s01750.1	3694.POPTR_0010s03730.1	0	0	0	0	0	0	0	0.596	0.596
PdbNF-YC5	bHLH	3694.POPTR_0010s03730.1	3694.POPTR_0002s10030.1	0	0	0	0	0.079	0.216	0.363	0.075	0.517
PdbNF-YC5	bZIP	3694.POPTR_0010s03730.1	3694.POPTR_0006s08300.1	0	0	0	0	0	0	0	0.619	0.619
PdbNF-YC6	bHLH	3694.POPTR_0015s10940.1	3694.POPTR_0002s10030.1	0	0	0	0	0.079	0.216	0.363	0.075	0.517
PdbNF-YC6	bZIP	3694.POPTR_0015s10940.1	3694.POPTR_0006s08300.1	0	0	0	0	0	0	0	0.68	0.68
PdbNF-YC7	bHLH	3694.POPTR_0013s02580.1	3694.POPTR_0002s10030.1	0	0	0	0	0.079	0.216	0.363	0.075	0.517
PdbNF-YC7	WRKY	3694.POPTR_0013s02580.1	3694.POPTR_0002s18770.1	0	0	0	0	0	0	0	0.571	0.571
PdbNF-YC7	bZIP	3694.POPTR_0013s02580.1	3694.POPTR_0006s08300.1	0	0	0	0	0	0	0	0.619	0.619
PdbNF-YC7	WRKY	3694.POPTR_0013s02580.1	3694.POPTR_0014s10750.1	0	0	0	0	0	0	0	0.571	0.571
PdbNF-YC8	bHLH	3694.POPTR_0005s03790.1	3694.POPTR_0002s10030.1	0	0	0	0	0.079	0.216	0.363	0.075	0.517
PdbNF-YC8	WRKY	3694.POPTR_0005s03790.1	3694.POPTR_0002s18770.1	0	0	0	0	0	0	0	0.571	0.571
PdbNF-YC8	WRKY	3694.POPTR_0005s03790.1	3694.POPTR_0014s10750.1	0	0	0	0	0	0	0	0.571	0.571
PdbNF-YC8	bZIP	3694.POPTR_0005s03790.1	3694.POPTR_0006s08300.1	0	0	0	0	0	0	0	0.619	0.619
WRKY	bHLH	3694.POPTR_0013s09470.1	3694.POPTR_0002s17310.1	0	0	0	0	0	0	0	0.532	0.532
WRKY	bHLH	3694.POPTR_0013s09470.1	3694.POPTR_0014s09520.1	0	0	0	0	0	0	0	0.532	0.532
bHLH	bZIP	3694.POPTR_0014s09520.1	3694.POPTR_0006s08300.1	0	0	0	0	0	0	0	0.575	0.575
bHLH	bZIP	3694.POPTR_0014s09520.1	3694.POPTR_0006s26800.1	0	0	0	0	0	0.135	0	0.486	0.536
bHLH	bZIP	3694.POPTR_0014s09520.1	3694.POPTR_0018s01530.1	0	0	0	0	0	0.135	0	0.486	0.536
bHLH	bZIP	3694.POPTR_0002s17310.1	3694.POPTR_0018s01530.1	0	0	0	0	0	0.135	0	0.486	0.536
bHLH	bZIP	3694.POPTR_0002s17310.1	3694.POPTR_0006s26800.1	0	0	0	0	0	0.135	0	0.486	0.536
bHLH	bZIP	3694.POPTR_0002s17310.1	3694.POPTR_0006s08300.1	0	0	0	0	0	0	0	0.575	0.575
